# Supplementary material for: Acceptability of Mebendazole Chewable Tablet in Children Aged 2 to 4 Years in Peru
Source: Pharmaceutics. 2021 Dec 23;14(1):27. doi: 10.3390/pharmaceutics14010027 (PMC8780656; doi:10.3390/pharmaceutics14010027)
Supplement: Supplementary file 1 [file pharmaceutics-14-00027-s001.zip]

Archive with 1 entries (1 files):
- pharmaceutics-1488325-supplementary.pdf
